# Supplementary material for: Intestinal microbes: an axis of functional diversity among large marine consumers
Source: Proc Biol Sci. 2020 Apr 1;287(1924):20192367. doi: 10.1098/rspb.2019.2367 (PMC7209056; doi:10.1098/rspb.2019.2367)
Supplement: Table S2 [file rspb20192367supp2.txt]

Host species	Site	Sediment depth (mm)	Turf height(mm)	Prop. mark on substrate	Prop. vertical	Prop. concave	Prop. convex	Articulated red coralline	CCA/Turf on CCA	Dictyota	Epiphytes	Gorgonian	Halimeda	Laurencia	Sponge	Stypopodium	Turf
Acanthurus coeruleus	Conch	4.9	5.9	0.000	0.195	0.118	0.047	0.017	0.000	0.231	0.222	0.009	0.000	0.068	0.000	0.000	0.453
Acanthurus coeruleus	French	0.6	2.3	0.000	0.564	0.289	0.000	0.000	0.340	0.191	0.128	0.021	0.000	0.000	0.000	0.000	0.319
Acanthurus coeruleus	Molasses	1.5	2.9	0.000	0.324	0.133	0.048	0.009	0.198	0.162	0.054	0.009	0.000	0.000	0.000	0.000	0.568
Acanthurus tractus	Conch	5.7	6.4	0.000	0.303	0.085	0.000	0.008	0.000	0.405	0.322	0.000	0.000	0.050	0.000	0.008	0.207
Acanthurus tractus	French	1.2	2.7	0.000	0.357	0.262	0.024	0.000	0.130	0.370	0.087	0.000	0.022	0.000	0.000	0.000	0.391
Acanthurus tractus	Molasses	0.8	2.7	0.000	0.301	0.133	0.044	0.000	0.049	0.508	0.066	0.000	0.000	0.000	0.000	0.000	0.377
Scarus taeniopterus	Conch	0.8	1.3	0.250	0.200	0.267	0.133	0.000	0.063	0.125	0.000	0.000	0.000	0.000	0.063	0.125	0.625
Scarus taeniopterus	French	1.7	3.6	0.294	0.500	0.061	0.091	0.000	0.118	0.147	0.000	0.000	0.000	0.000	0.000	0.000	0.735
Scarus taeniopterus	Molasses	1.1	2.8	0.366	0.415	0.049	0.146	0.024	0.244	0.024	0.000	0.000	0.000	0.000	0.000	0.000	0.707
Sparisoma aurofrenatum	Conch	2.8	5.0	0.039	0.294	0.119	0.059	0.140	0.000	0.340	0.000	0.000	0.000	0.020	0.000	0.020	0.480
Sparisoma aurofrenatum	French	1.7	4.7	0.085	0.456	0.224	0.034	0.085	0.017	0.458	0.000	0.000	0.085	0.000	0.000	0.000	0.356
Sparisoma aurofrenatum	Molasses	1.4	4.7	0.219	0.612	0.182	0.273	0.076	0.030	0.288	0.000	0.015	0.015	0.000	0.030	0.000	0.545
Sparisoma viride	Conch	0.9	3.5	0.723	0.563	0.193	0.422	0.024	0.614	0.024	0.000	0.000	0.000	0.000	0.000	0.000	0.337
Sparisoma viride	French	0.5	2.3	0.803	0.549	0.155	0.352	0.000	0.412	0.088	0.000	0.000	0.029	0.000	0.000	0.000	0.471
Sparisoma viride	Molasses	0.5	1.9	0.754	0.603	0.048	0.508	0.016	0.375	0.094	0.000	0.000	0.000	0.000	0.016	0.000	0.500
