# Supplementary material for: Intestinal microbes: an axis of functional diversity among large marine consumers
Source: Proc Biol Sci. 2020 Apr 1;287(1924):20192367. doi: 10.1098/rspb.2019.2367 (PMC7209056; doi:10.1098/rspb.2019.2367)
Supplement: Table S3 [file rspb20192367supp3.txt]

Sample ID	Host genus	Host species	Common name	NCBI tAxID	Collection date	Life phase	Weight (g)	Total length (cm)	Foregut length (cm)	Midgut length (cm)	Hindgut length (cm)	Total gut length (cm)	Total reads	Total ASVs	Chao1	Chao1 (se)	ACE	ACE (se)	Shannon	Simpson	InvSimpson	Fisher
AcCoe01	Acanthurus	coeruleus	blue tang surgeonfish	157585	2016-7-15	large	266	23.5	17	64	9	90	64360	1148	1175	10.74	1159.5	16.74	5.1	0.968	31.07	198.5
AcCoe02	Acanthurus	coeruleus	blue tang surgeonfish	157585	2016-7-15	large	187.8	20	9	74	12	95	137180	630	642.5	6.58	637.2	12.43	3.51	0.927	13.76	85.3
AcCoe03	Acanthurus	coeruleus	blue tang surgeonfish	157585	2016-7-19	large	129.9	17.5	7	71	4	82	105966	702	704	1.96	704.4	12.84	4.39	0.973	36.89	100.9
AcCoe04	Acanthurus	coeruleus	blue tang surgeonfish	157585	2016-7-19	large	188.1	20.5	9	76	7	92	180159	461	469.2	6.36	463.6	10.36	2.94	0.821	5.57	57.2
AcCoe05	Acanthurus	coeruleus	blue tang surgeonfish	157585	2016-7-19	large	277.5	23	15	97	7	119	58982	827	841	7.07	833.6	14.26	4	0.866	7.44	136.2
AcCoe06	Acanthurus	coeruleus	blue tang surgeonfish	157585	2016-7-19	large	235.8	22.5	10	83	5	98	105859	789	795.8	4.11	794.7	13.89	4	0.947	19.03	115.7
AcCoe07	Acanthurus	coeruleus	blue tang surgeonfish	157585	2016-7-20	large	226	22	14	71	7	92	78401	475	476.3	1.56	477.3	9.96	4.56	0.971	34.32	67.3
AcCoe08	Acanthurus	coeruleus	blue tang surgeonfish	157585	2016-7-20	juvenile	8	7	4	22	4.5	30.5	117863	402	405.9	3.19	405.2	9.9	3.04	0.882	8.48	52
AcTra01	Acanthurus	tractus	fiveband surgeonfish	1316013	2016-7-15	large	89.8	17.2	7	53	6	66	31483	534	552.2	8.41	545.2	11.49	3.95	0.912	11.4	91.4
AcTra02	Acanthurus	tractus	fiveband surgeonfish	1316013	2016-7-19	small	69	15	10	43	3	56	53448	194	197.5	3.44	196.1	6.88	2.92	0.882	8.5	25.3
AcTra03	Acanthurus	tractus	fiveband surgeonfish	1316013	2016-7-19	large	101.5	17	10	32	4	46	47620	793	815.2	9.64	802.8	13.97	4.52	0.955	22.11	135.2
AcTra04	Acanthurus	tractus	fiveband surgeonfish	1316013	2016-7-19	large	88.5	16.5	NA	NA	NA	NA	65285	1503	1543.4	12.82	1523.5	18.86	6.09	0.993	143.66	274.5
AcTra05	Acanthurus	tractus	fiveband surgeonfish	1316013	2016-7-20	large	98	18.4	4	49	3	56	88469	2031	2090.7	15.47	2067.1	21.73	6.49	0.995	187.66	370.7
AcTra06	Acanthurus	tractus	fiveband surgeonfish	1316013	2016-7-20	large	84	16	NA	NA	NA	NA	60784	1768	1821.7	14.72	1799	20.66	6.45	0.995	184.41	340.7
AcTra07	Acanthurus	tractus	fiveband surgeonfish	1316013	2016-7-20	small	13	8.3	3.5	24	3	30.5	48607	488	493	3.51	492.8	11.01	3.52	0.898	9.76	75.4
AcTra08	Acanthurus	tractus	fiveband surgeonfish	1316013	2016-7-20	small	23	9.8	5	29	4	38	131146	391	402	8.88	393.1	9.8	1.95	0.577	2.36	49.6
AcTra09	Acanthurus	tractus	fiveband surgeonfish	1316013	2016-7-20	large	96	17.5	5	53	4	62	57571	1516	1544.6	10.32	1530.2	19.02	6.27	0.993	147.97	285.4
ScTae01	Scarus	taeniopterus	princess parrotfish	544418	2016-7-15	terminal	526	30.5	11.5	31.5	5	48	52898	795	813.3	7.62	811.9	13.65	4.98	0.962	26.23	132.7
ScTae02	Scarus	taeniopterus	princess parrotfish	544418	2016-7-15	initial	115	19	7	20	1.5	28.5	36997	771	801	11.76	786.9	13.55	4.98	0.963	26.7	137.8
ScTae03	Scarus	taeniopterus	princess parrotfish	544418	2016-7-15	terminal	331	25.4	8	25	3	36	28642	676	704.6	12.57	687.5	12.76	4.67	0.937	15.98	124.1
ScTae04	Scarus	taeniopterus	princess parrotfish	544418	2016-7-15	terminal	574	30.3	19	39	4	62	80074	1308	1345.3	12.29	1332.3	17.15	5.81	0.987	74.68	222
ScTae05	Scarus	taeniopterus	princess parrotfish	544418	2016-7-19	terminal	394.6	27.9	10.5	31.5	5	47	58809	723	733	5.32	731.2	13.14	4.1	0.924	13.11	116.1
ScTae06	Scarus	taeniopterus	princess parrotfish	544418	2016-7-19	terminal	445.8	28.7	10	34.1	3.5	47.6	53118	576	588.8	7.27	581.4	11.94	3.23	0.838	6.18	90.3
ScTae07	Scarus	taeniopterus	princess parrotfish	544418	2016-7-19	initial	220.9	22	9	29	2.6	40.6	82019	1022	1036.5	6.39	1033.8	15.67	3.98	0.845	6.47	164.5
ScTae08	Scarus	taeniopterus	princess parrotfish	544418	2016-7-19	initial	142.04	19.6	4	22	3	29	42598	297	297.9	1.3	298.4	8.59	2.51	0.776	4.46	43.1
ScTae09	Scarus	taeniopterus	princess parrotfish	544418	2016-7-19	initial	195.2	21.5	8.5	27	4	39.5	27312	786	809.3	10.25	796.2	13.79	5.48	0.983	58.04	151.1
SpAur01	Sparisoma	aurofrenatum	redband parrotfish	59663	2016-7-15	terminal	236	24.5	11	18	4	33	42513	175	175	0.03	175.2	6.57	2.4	0.792	4.8	23.3
SpAur02	Sparisoma	aurofrenatum	redband parrotfish	59663	2016-7-15	initial	112	18	9	17	2	28	11686	154	154.2	0.62	154.8	6.11	2.2	0.625	2.67	25.1
SpAur03	Sparisoma	aurofrenatum	redband parrotfish	59663	2016-7-15	terminal	212	23.1	7	26	3.5	36.5	43164	153	153	0.06	153.2	6.13	2.7	0.854	6.87	19.9
SpAur04	Sparisoma	aurofrenatum	redband parrotfish	59663	2016-7-15	initial	114	18.5	5	17	5	27	15359	332	334.4	2.27	334.8	9.01	3.44	0.849	6.64	59.8
SpAur05	Sparisoma	aurofrenatum	redband parrotfish	59663	2016-4-24	initial	NA	NA	NA	NA	NA	NA	45483	187	188.2	1.52	189.1	6.43	3.51	0.929	14.01	24.9
SpAur06	Sparisoma	aurofrenatum	redband parrotfish	59663	2016-4-24	initial	NA	NA	NA	NA	NA	NA	19398	612	628	7.45	623.2	12.19	4.89	0.942	17.37	120.2
SpAur07	Sparisoma	aurofrenatum	redband parrotfish	59663	2016-4-24	initial	NA	NA	NA	NA	NA	NA	37006	257	264.6	5.45	262.1	7.85	2.8	0.805	5.14	37.2
SpAur08	Sparisoma	aurofrenatum	redband parrotfish	59663	2016-7-19	terminal	185.1	21.6	8.8	25.8	3	37.6	13220	96	101	6.04	97.5	4.55	2.81	0.878	8.19	14
SpAur09	Sparisoma	aurofrenatum	redband parrotfish	59663	2016-7-19	initial	152.6	19.5	9	26.1	3	38.1	28047	486	500.6	7.49	495.8	10.81	4.21	0.952	20.78	83.5
SpAur10	Sparisoma	aurofrenatum	redband parrotfish	59663	2016-7-19	initial	175.05	21.8	10.5	28.2	3	41.7	71679	592	601.1	5.03	599.4	12.09	2.73	0.725	3.64	88.4
SpAur11	Sparisoma	aurofrenatum	redband parrotfish	59663	2016-7-19	juvenile	29.4	11.5	3.1	8.7	0.7	12.5	26893	198	198.7	1.15	198.8	6.96	1.31	0.354	1.55	29
SpAur12	Sparisoma	aurofrenatum	redband parrotfish	59663	2016-7-19	terminal	173.09	21	7.2	27.8	2.6	37.6	62031	915	929.6	6.94	922.7	15.03	3.94	0.852	6.74	152.2
SpAur13	Sparisoma	aurofrenatum	redband parrotfish	59663	2016-7-19	initial	142.5	20	6	20.5	3	29.5	87183	350	357.3	4.53	357	9.33	2.32	0.714	3.49	46.4
SpVir01	Sparisoma	viride	stoplight parrotfish	59666	2016-7-15	initial	358	27	10	39	3.5	52.5	39112	470	472.3	2.42	471.6	10.59	3.76	0.887	8.85	75.1
SpVir02	Sparisoma	viride	stoplight parrotfish	59666	2016-7-15	terminal	NA	40	16	78	10	104	71391	1037	1050.9	6.56	1046	15.91	4.78	0.972	35.25	171.9
SpVir03	Sparisoma	viride	stoplight parrotfish	59666	2016-7-15	terminal	1124	43	NA	NA	NA	NA	75561	1548	1604.4	18.28	1567.2	18.94	6.04	0.987	76.44	275.6
SpVir04	Sparisoma	viride	stoplight parrotfish	59666	2016-7-15	initial	408.41	28.5	11	39	5	55	19366	418	422.8	3.61	422	10.18	4.33	0.964	27.68	75.3
SpVir05	Sparisoma	viride	stoplight parrotfish	59666	2016-7-15	initial	564	34	NA	NA	NA	NA	73304	598	604.4	4.19	602.8	12.09	3.77	0.942	17.34	89.1
SpVir06	Sparisoma	viride	stoplight parrotfish	59666	2016-7-19	initial	552.8	33.8	12.5	53	4.8	70.3	20724	666	672.2	3.74	672.5	12.79	5.3	0.979	48.42	131.4
SpVir07	Sparisoma	viride	stoplight parrotfish	59666	2016-7-19	initial	310.1	25.5	12.8	46	2.5	61.3	49961	594	600.5	4.34	598.3	12.05	3.95	0.929	14.04	94.7
SpVir08	Sparisoma	viride	stoplight parrotfish	59666	2016-7-19	initial	300.45	26	10.7	42.4	4.3	57.4	44363	665	684.8	9.52	673.2	12.79	4.49	0.97	33.78	111
SpVir09	Sparisoma	viride	stoplight parrotfish	59666	2016-7-19	initial	645	38	13	65.5	4.7	83.2	41082	634	639.4	3.74	638.2	12.38	4.29	0.943	17.66	106.4
SpVir10	Sparisoma	viride	stoplight parrotfish	59666	2016-7-19	initial	243.5	24.2	6	34	3	43	74298	572	575	2.52	574.9	11.92	3.47	0.932	14.78	84.3
SpVir11	Sparisoma	viride	stoplight parrotfish	59666	2016-7-19	initial	150.5	19.5	NA	NA	NA	NA	26522	108	109.5	2.59	108.7	4.63	2.85	0.877	8.15	14.4
