# Supplementary material for: Intestinal microbes: an axis of functional diversity among large marine consumers
Source: Proc Biol Sci. 2020 Apr 1;287(1924):20192367. doi: 10.1098/rspb.2019.2367 (PMC7209056; doi:10.1098/rspb.2019.2367)
Supplement: Table S4 [file rspb20192367supp4.txt]

Class	total_reads	prop_of_reads	total_ASVs	prop_of_ASVs	Kingdom	Phylum
Gammaproteobacteria	1040757	0.354603	1664	0.14932	Bacteria	Proteobacteria
Alphaproteobacteria	315809	0.107601	1978	0.17749	Bacteria	Proteobacteria
Clostridia	302028	0.102906	597	0.05357	Bacteria	Firmicutes
Planctomycetacia	262356	0.089389	2512	0.22541	Bacteria	Planctomycetes
Fusobacteriia	260519	0.088763	44	0.00395	Bacteria	Fusobacteria
Deltaproteobacteria	219331	0.074730	570	0.05115	Bacteria	Proteobacteria
Bacteroidia	217335	0.074050	1349	0.12105	Bacteria	Bacteroidetes
Erysipelotrichia	83548	0.028466	54	0.00485	Bacteria	Firmicutes
Oxyphotobacteria	71304	0.024294	449	0.04029	Bacteria	Cyanobacteria
Verrucomicrobiae	42087	0.014340	295	0.02647	Bacteria	Verrucomicrobia
Mollicutes	33447	0.011396	110	0.00987	Bacteria	Tenericutes
Spirochaetia	28375	0.009668	16	0.00144	Bacteria	Spirochaetes
Campylobacteria	9451	0.003220	4	0.00036	Bacteria	Epsilonbacteraeota
Coriobacteriia	8114	0.002765	3	0.00027	Bacteria	Actinobacteria
Actinobacteria	4726	0.001610	51	0.00458	Bacteria	Actinobacteria
Dadabacteriia	3459	0.001179	29	0.00260	Bacteria	Dadabacteria
Bacilli	3331	0.001135	77	0.00691	Bacteria	Firmicutes
Acidimicrobiia	3261	0.001111	81	0.00727	Bacteria	Actinobacteria
Phycisphaerae	3223	0.001098	245	0.02198	Bacteria	Planctomycetes
OM190	2839	0.000967	191	0.01714	Bacteria	Planctomycetes
Unclassified	2424	0.000826	76	0.00682	Bacteria	Unclassified
Lentisphaeria	2416	0.000823	13	0.00117	Bacteria	Lentisphaerae
Unclassified	2118	0.000722	56	0.00503	Bacteria	Proteobacteria
Unclassified	1397	0.000476	9	0.00081	Bacteria	Planctomycetes
Thermoanaerobaculia	1084	0.000369	64	0.00574	Bacteria	Acidobacteria
Anaerolineae	787	0.000268	52	0.00467	Bacteria	Chloroflexi
Melainabacteria	775	0.000264	35	0.00314	Bacteria	Cyanobacteria
Deferribacteres	708	0.000241	3	0.00027	Bacteria	Deferribacteres
Saccharimonadia	705	0.000240	53	0.00476	Bacteria	Patescibacteria
Oligosphaeria	697	0.000237	4	0.00036	Bacteria	Lentisphaerae
Kiritimatiellae	668	0.000228	24	0.00215	Bacteria	Kiritimatiellaeota
vadinHA49	662	0.000226	24	0.00215	Bacteria	Planctomycetes
Babeliae	579	0.000197	88	0.00790	Bacteria	Dependentiae
Subgroup-9	571	0.000195	26	0.00233	Bacteria	Acidobacteria
Unclassified	539	0.000184	6	0.00054	Bacteria	WPS-2
Subgroup-22	441	0.000150	42	0.00377	Bacteria	Acidobacteria
Nitrososphaeria	364	0.000124	23	0.00206	Archaea	Thaumarchaeota
Subgroup-26	274	0.000093	10	0.00090	Bacteria	Acidobacteria
Unclassified	271	0.000092	13	0.00117	Eukaryota	Unclassified
Deinococci	249	0.000085	6	0.00054	Bacteria	Deinococcus-Thermus
Chlorobia	236	0.000080	1	0.00009	Bacteria	Bacteroidetes
Rhodothermia	160	0.000055	13	0.00117	Bacteria	Bacteroidetes
KD4-96	158	0.000054	8	0.00072	Bacteria	Chloroflexi
Subgroup-17	150	0.000051	15	0.00135	Bacteria	Acidobacteria
Thermoleophilia	147	0.000050	7	0.00063	Bacteria	Actinobacteria
Zetaproteobacteria	123	0.000042	4	0.00036	Bacteria	Proteobacteria
Negativicutes	97	0.000033	6	0.00054	Bacteria	Firmicutes
Pla3-lineage	93	0.000032	16	0.00144	Bacteria	Planctomycetes
Unclassified	90	0.000031	7	0.00063	Unclassified	Unclassified
Chlamydiae	85	0.000029	16	0.00144	Bacteria	Chlamydiae
Unclassified	79	0.000027	8	0.00072	Bacteria	Firmicutes
Holophagae	45	0.000015	3	0.00027	Bacteria	Acidobacteria
Halanaerobiia	42	0.000014	5	0.00045	Bacteria	Halanaerobiaeota
BD7-11	40	0.000014	8	0.00072	Bacteria	Planctomycetes
Unclassified	40	0.000014	10	0.00090	Bacteria	Latescibacteria
Nitrospira	35	0.000012	5	0.00045	Bacteria	Nitrospirae
Acidobacteriia	30	0.000010	5	0.00045	Bacteria	Acidobacteria
Gracilibacteria	30	0.000010	11	0.00099	Bacteria	Patescibacteria
Subgroup-6	29	0.000010	2	0.00018	Bacteria	Acidobacteria
Dehalococcoidia	29	0.000010	2	0.00018	Bacteria	Chloroflexi
Blastocatellia-(Subgroup-4)	29	0.000010	3	0.00027	Bacteria	Acidobacteria
028H05-P-BN-P5	25	0.000009	3	0.00027	Bacteria	Planctomycetes
Unclassified	19	0.000006	4	0.00036	Bacteria	Omnitrophicaeota
Unclassified	17	0.000006	1	0.00009	Bacteria	BRC1
BD2-11-terrestrial-group	13	0.000004	3	0.00027	Bacteria	Gemmatimonadetes
Pla4-lineage	12	0.000004	3	0.00027	Bacteria	Planctomycetes
KIST-JJY010	11	0.000004	1	0.00009	Bacteria	Actinobacteria
Microgenomatia	11	0.000004	2	0.00018	Bacteria	Patescibacteria
Fibrobacteria	8	0.000003	1	0.00009	Bacteria	Fibrobacteres
PAUC43f-marine-benthic-group	8	0.000003	2	0.00018	Bacteria	Gemmatimonadetes
Synergistia	7	0.000002	1	0.00009	Bacteria	Synergistetes
Unclassified	7	0.000002	2	0.00018	Bacteria	Lentisphaerae
Unclassified	6	0.000002	1	0.00009	Bacteria	Actinobacteria
Unclassified	6	0.000002	1	0.00009	Bacteria	PAUC34f
Moduliflexia	6	0.000002	2	0.00018	Bacteria	Modulibacteria
Ignavibacteria	6	0.000002	3	0.00027	Bacteria	Bacteroidetes
Unclassified	5	0.000002	1	0.00009	Bacteria	Chloroflexi
Ktedonobacteria	5	0.000002	2	0.00018	Bacteria	Chloroflexi
Lineage-IIb	4	0.000001	1	0.00009	Bacteria	Elusimicrobia
Unclassified	4	0.000001	1	0.00009	Bacteria	Patescibacteria
Entotheonellia	3	0.000001	1	0.00009	Bacteria	Entotheonellaeota
Unclassified	3	0.000001	1	0.00009	Bacteria	Margulisbacteria
WWE3	3	0.000001	1	0.00009	Bacteria	Patescibacteria
NC10	3	0.000001	1	0.00009	Bacteria	Rokubacteria
Calditrichia	2	0.000001	1	0.00009	Bacteria	Calditrichaeota
Hydrogenedentia	2	0.000001	1	0.00009	Bacteria	Hydrogenedentes
Parcubacteria	2	0.000001	1	0.00009	Bacteria	Patescibacteria
Unclassified	2	0.000001	1	0.00009	Bacteria	Zixibacteria
