# Supplementary material for: Intestinal microbes: an axis of functional diversity among large marine consumers
Source: Proc Biol Sci. 2020 Apr 1;287(1924):20192367. doi: 10.1098/rspb.2019.2367 (PMC7209056; doi:10.1098/rspb.2019.2367)
Supplement: Table S5 [file rspb20192367supp5.txt]

ASV	LDAscore	Pvalues	FDR	AcCoe	AcTra	ScTae	SpAur	SpVir
ASV1	6.32	4.08e-06	2.42e-05	23204	18298	10635	4231009	396250
ASV2	6.09	7.17e-08	1.04e-06	29194	9112	2445517	832447	5226
ASV5	5.74	2.46e-07	2.56e-06	1094679	0	7915	460456	444272
ASV6	5.56	0.000698	0.00233	121077	584730	853585	142358	569007
ASV7	5.67	2.83e-08	5.49e-07	6892	0	2856	847753	927517
ASV8	5.94	2.3e-05	0.000121	1747509	5536	4446	2048	3601
ASV9	5.9	7.12e-08	1.04e-06	1596244	3802	5436	0	0
ASV12	5.44	8.32e-09	3.46e-07	1622	0	0	207423	546867
ASV14	5.17	2.08e-08	5.04e-07	0	301	0	292915	273011
ASV15	5.46	2.12e-07	2.44e-06	11106	8673	577073	232842	4653
ASV17	5.67	2.85e-08	9.26e-07	7430	0	3700	841226	930856
ASV18	5.52	4.8e-08	8.21e-07	0	1103	0	0	666143
ASV20	5.4	2.39e-07	2.56e-06	4132	0	508104	99896	0
ASV21	5.45	9.85e-08	1.36e-06	561008	482959	1032	139	0
ASV22	5.7	6.31e-09	3.43e-07	5987	1005789	72	0	0
ASV23	5.33	5.61e-07	4.41e-06	0	0	0	15073	425503
ASV25	5.53	6.61e-09	3.43e-07	675931	257979	2040	0	0
ASV29	5.08	9.54e-09	3.47e-07	0	0	0	135183	242924
ASV30	5.1	7.07e-09	3.43e-07	0	0	0	128014	249291
ASV32	5.1	2.82e-08	5.49e-07	0	0	0	61221	254273
ASV34	5.17	3.73e-09	3.43e-07	0	0	0	4316	292474
ASV35	5.35	2.62e-07	2.56e-06	443306	1179	1816	134	0
ASV39	5.06	1.18e-08	3.81e-07	0	0	0	0	231311
ASV41	5.03	4.84e-05	0.000243	0	0	0	73551	216475
ASV43	5.34	3.22e-07	2.93e-06	440237	418	607	597	0
ASV44	5.15	6.59e-08	1.04e-06	279421	271074	0	0	0
ASV48	5.06	9.37e-10	2.73e-07	0	0	0	0	230663
ASV49	5.3	4.69e-07	4.02e-06	397982	3042	4757	0	253
ASV54	5.27	2.73e-07	2.56e-06	375637	2357	930	479	0
ASV56	4.85	0.000187	0.000825	6043	98930	147544	14805	25253
ASV57	5.1	1.94e-08	5.04e-07	3262	0	253738	2081	0
ASV60	5.17	3.38e-06	2.14e-05	139761	297340	504	0	0
ASV69	4.86	1.72e-07	2.08e-06	4023	0	143659	36418	0
ASV70	4.89	3.37e-08	6.13e-07	0	0	0	155165	1492
ASV75	4.86	2.18e-07	2.44e-06	0	0	145404	28103	0
ASV82	4.92	5.21e-09	3.43e-07	5437	0	167737	0	0
ASV90	4.69	4.41e-07	3.89e-06	35318	7712	0	9180	98322
ASV91	4.68	9.82e-05	0.000484	7953	98495	41027	3831	10014
ASV98	4.39	5.43e-07	4.39e-06	0	0	0	42446	49249
ASV114	4.91	1.48e-07	1.87e-06	8888	161152	2036	0	0
ASV127	4.61	4.03e-06	2.42e-05	32791	81982	0	0	0
ASV128	4.64	1.04e-07	1.38e-06	21602	88063	152	0	0
ASV151	4.63	1.31e-06	9.55e-06	23021	84597	0	0	0
ASV159	4.96	3.49e-06	2.16e-05	3776	181635	222	0	0
ASV165	4.56	5.17e-07	4.29e-06	0	0	3106	1351	72328
ASV174	4.92	9.83e-06	5.61e-05	12573	166344	0	0	0
ASV224	4.35	6.08e-07	4.65e-06	44386	39167	0	0	437
ASV226	4.24	1.75e-06	1.24e-05	0	0	0	267	34625
ASV234	4.43	2.28e-08	5.1e-07	18414	54441	0	0	0
ASV250	4.36	2.64e-07	2.56e-06	31714	45475	0	0	0
ASV268	4.03	1.16e-05	6.36e-05	371	2005	21942	2852	12680
ASV284	4.26	1.89e-06	1.31e-05	0	366	2671	494	36461
ASV298	4.21	1.36e-08	3.97e-07	0	0	32359	3122	0
ASV323	4.13	1.19e-05	6.39e-05	554	27249	9639	14558	0
ASV359	4.17	3.16e-06	2.05e-05	7238	29772	0	0	0
ASV374	4.21	8.07e-06	4.69e-05	12274	32393	1010	0	0
ASV395	4.14	8.87e-07	6.62e-06	0	0	2416	264	27385
ASV398	4.12	2.48e-06	1.64e-05	26184	16429	1026	0	0
ASV450	4.09	2.63e-05	0.000134	0	0	2206	745	24618
