# Supplementary material for: Intestinal microbes: an axis of functional diversity among large marine consumers
Source: Proc Biol Sci. 2020 Apr 1;287(1924):20192367. doi: 10.1098/rspb.2019.2367 (PMC7209056; doi:10.1098/rspb.2019.2367)
Supplement: Table S6 [file rspb20192367supp6.txt]

ASV	Putative habitat	Enriched	Total reads	Taxon	Num IMNGS hits	Num perfect hits	Top hit acc	% identity	Isolation source	Nat host	Common name	Collection year	Country	PubMed ID	Sullam lifestyle	Alignment length	Mismatches	Gap opens	Q. start	Q. end	S. start	S. end	Evalue	Bit score
ASV1	fish	SpAur	210345	Vibrionaceae	22	0	FJ653974.1	98.4	intestinal tract	Acanthurus nigricans	Whitecheek surgeonfish	2006	USA: Palmyra Atoll	20455942	13	376	6	0	1	376	478	853	0	662
ASV2	fish	ScTae	112535	Vibrionaceae	13	0	KU243216.1	99.47	surface mucus	scleractinian coral	coral	2011	Curacao	26788724	NLC	376	2	0	1	376	433	808	0	684
ASV5	animal	AcCoe	81903	Fusobacteriaceae	139	0	HM630195.1	99.19	intestinal tract	Naso tonganus	bulbnose unicornfish	ND	ND	Unpublished	1	372	3	0	1	372	478	849	0	671
ASV6	generalist	ScTae	71356	Alphaproteobacteria	1984	50	NR	NR	NR	NR	NR	NR	NR	NR	NR	NR	NR	NR	NR	NR	NR	NR	NR	NR
ASV7	fish	SpVir	75686	Vibrionaceae	13	0	FJ653974.1	98.94	intestinal tract	Acanthurus nigricans	Whitecheek surgeonfish	2006	USA: Palmyra Atoll	20455942	13	376	4	0	1	376	478	853	0	673
ASV8	animal	AcCoe	54772	Bacteroidales	96	0	KT952838.1	98.39	intestinal tract	Naso unicornis	bulbnose unicornfish	2013	Saudi Arabia	27014209	NLC	373	6	0	1	373	526	898	0	656
ASV9	animal	AcCoe	51413	Fusobacteriaceae	139	0	HM630195.1	98.93	intestinal tract	Naso tonganus	bulbnose unicornfish	ND	ND	Unpublished	1	372	4	0	1	372	478	849	0	665
ASV12	animal	SpVir	31776	Fusobacteriaceae	376	50	NR	NR	NR	NR	NR	NR	NR	NR	NR	NR	NR	NR	NR	NR	NR	NR	NR	NR
ASV14	fish	SpAur	26205	Erysipelotrichaceae	0	0	KT952747.1	98.64	intestinal tract	Acanthurus sohal	Sohal surgeonfish	2013	Saudi Arabia	27014209	NLC	368	4	1	1	368	523	889	0	651
ASV15	fish	ScTae	29846	Vibrionaceae	1.30E+01	0	KU243216.1	98.94	surface mucus	scleractinian coral	stony coral	2011	Curacao	26788724	NLC	376	4	0	1	376	433	808	0	673
ASV17	fish	AcTra	29071	Desulfovibrionaceae	0	0	KT952714.1	95.46	intestinal tract	Acanthurus nigrofuscus	spot-cheeked surgeonfish	2013	Saudi Arabia	27014209	NLC	374	13	2	1	370	531	904	1.06E-165	593
ASV18	fish	SpVir	25820	Vibrionaceae	13	0	FJ653974.1	98.67	intestinal tract	Acanthurus nigricans	Whitecheek surgeonfish	2006	USA: Palmyra Atoll	20455942	13	376	5	0	1	376	478	853	0	667
ASV20	fish	ScTae	22307	Vibrionaceae	1.30E+01	1	KU243216.1	100	surface mucus	scleractinian coral	stony coral	2011	Curacao	26788724	NLC	376	0	0	1	376	433	808	0	695
ASV21	fish	AcCoe	21998	Lachnospiraceae	0	0	KT952562.1	96.27	intestinal tract	Zebrasoma desjardinii	Desjardin sailfin tang	2013	Saudi Arabia	27014209	NLC	375	14	0	1	375	472	846	2.27E-172	616
ASV22	fish	AcTra	21680	Brevinemataceae	0	0	HM630215.1	98.38	intestinal tract	Naso tonganus	bulbnose unicornfish	ND	ND	Unpublished	3	371	6	0	1	371	498	868	0	652
ASV23	fish	SpVir	21136	Erysipelotrichaceae	0.00E+00	0	KT952747.1	98.91	intestinal tract	Acanthurus sohal	Sohal surgeonfish	2013	Saudi Arabia	27014209	NLC	368	3	1	1	368	523	889	0	656
ASV25	fish	AcCoe	20904	Lachnospiraceae	0.00E+00	0	KT952551.1	96.81	intestinal tract	Zebrasoma xanthurum	yellowtail tang	2013	Saudi Arabia	27014209	NLC	376	10	2	1	375	471	845	1.05E-175	627
ASV25	fish	AcCoe	20904	Lachnospiraceae	0	0	KT952552.1	96.81	intestinal tract	Zebrasoma desjardinii	Desjardins sailfin tang	2013	Saudi Arabia	27014209	NLC	376	10	2	1	375	471	845	1.05E-175	627
ASV29	fish	SpVir	16615	Ruminococcaceae	2.00E+00	0	KT952726.1	99.73	intestinal tract	Acanthurus nigrofuscus	spot-cheeked surgeonfish	2013	Saudi Arabia	27014209	NLC	371	1	0	1	371	518	888	0	680
ASV30	fish	SpVir	16839	Desulfovibrionaceae	0	0	KT952714.1	96.79	intestinal tract	Acanthurus nigrofuscus	spot-cheeked surgeonfish	2013	Saudi Arabia	27014209	NLC	374	11	1	1	373	531	904	1.36E-174	623
ASV32	animal	SpVir	13725	Erysipelotrichaceae	224	0	HM630239.1	99.19	intestinal tract	Naso tonganus	bulbnose unicornfish	ND	ND	Unpublished	NLC	372	3	0	1	372	499	870	0	671
ASV32	animal	SpVir	13725	Erysipelotrichaceae	224	0	KJ007903.1	99.19	reef water	ND		ND	China	Unpublished	NLC	372	3	0	1	372	476	847	0	671
ASV34	animal	SpVir	14501	Fusobacteriaceae	230	0	HM630195.1	99.19	intestinal tract	Naso tonganus	bulbnose unicornfish	ND	ND	Unpublished	1	372	3	0	1	372	478	849	0	671
ASV35	fish	AcCoe	14537	Desulfovibrionaceae	7	0	KT952865.1	98.93	intestinal tract	Zebrasoma desjardinii	Desjardins sailfin tang	2013	Saudi Arabia	27014209	NLC	374	3	1	1	373	529	902	0	669
ASV39	animal	SpVir	13597	Fusobacteriaceae	239	0	HM630195.1	99.46	intestinal tract	Naso tonganus	bulbnose unicornfish	ND	ND	Unpublished	1	372	2	0	1	372	478	849	0	676
ASV41	fish	SpVir	13328	Vibrionaceae	1.20E+01	0	FJ653974.1	99.2	intestinal tract	Acanthurus nigricans	Whitecheek surgeonfish	2006	USA: Palmyra Atoll	20455942	13	376	3	0	1	376	478	853	0	678
ASV43	animal	AcCoe	12986	Ruminococcaceae	124	0	JQ072780.1	97.34	brewery wastewater			2009	USA: Colorado	Unpublished	NLC	376	10	0	1	376	441	816	1.33E-179	640
ASV44	fish	AcCoe	12507	Lachnospiraceae	0.00E+00	0	HM630156.1	99.73	intestinal tract	Naso tonganus	bulbnose unicornfish	ND	ND	Unpublished	2	375	1	0	1	375	471	845	0	688
ASV48	fish	SpVir	11599	Bacteroidales	0	0	HG971013.1	92.78	intestinal tract	Siganus canaliculatus	White-spotted spinefoot	ND	ND	Unpublished	NLC	374	24	3	1	373	528	899	4.99E-149	538
ASV49	animal	AcCoe	11549	Family_XIII	16	0	HG971001.1	99.2	intestinal tract	Siganus canaliculatus	White-spotted spinefoot	ND	ND	Unpublished	NLC	374	3	0	1	374	512	885	0	675
ASV54	animal	AcCoe	10214	Lachnospiraceae	180	0	FJ798923.1	97.87	intestinal tract	Cylindroiulus fulviceps	millipede	ND	ND	Unpublished	NLC	376	8	0	1	376	527	902	0	651
ASV54	animal	AcCoe	10214	Lachnospiraceae	180	0	KF318247.1	97.87	intestinal tract	Hemideina thoracica	tree weta	ND	New Zealand	25701133	NLC	376	8	0	1	376	468	843	0	651
ASV56	generalist	ScTae	8713	Alphaproteobacteria	1284	1	HM630158.1	100	intestinal tract	Naso tonganus	bulbnose unicornfish	ND	ND	Unpublished	9	375	0	0	1	375	448	822	0	693
ASV57	fish	ScTae	8850	Vibrionaceae	9	0	KU243216.1	98.94	surface mucus	scleractinian coral	stony coral	2011	Curacao	26788724	NLC	376	4	0	1	376	433	808	0	673
ASV60	fish	AcTra	8065	Lachnospiraceae	8	0	HM630156.1	99.2	intestinal tract	Naso tonganus	bulbnose unicornfish	ND	ND	Unpublished	2	375	3	0	1	375	471	845	0	676
ASV69	fish	ScTae	6718	Vibrionaceae	3	0	KU243216.1	99.47	surface mucus	scleractinian coral	stony coral	2011	Curacao	26788724	NLC	376	2	0	1	376	433	808	0	684
ASV70	fish	SpAur	6620	Vibrionaceae	9	0	FJ653974.1	98.14	intestinal tract	Acanthurus nigricans	Whitecheek surgeonfish	2006	USA: Palmyra Atoll	20455942	13	376	7	0	1	376	478	853	0	656
ASV75	fish	ScTae	5937	Vibrionaceae	20	0	KU243216.1	99.2	surface mucus	scleractinian coral	stony coral	2011	Curacao	26788724	NLC	376	3	0	1	376	433	808	0	678
ASV82	fish	ScTae	5575	Vibrionaceae	18	0	KU243216.1	98.94	surface mucus	scleractinian coral	stony coral	2011	Curacao	26788724	NLC	376	4	0	1	376	433	808	0	673
ASV90	fish	SpVir	5101	Ruminococcaceae	4	1	KT952726.1	100	intestinal tract	Acanthurus nigrofuscus	spot-cheeked surgeonfish	2013	Saudi Arabia	27014209	NLC	371	0	0	1	371	518	888	0	686
ASV91	generalist	AcTra	4498	Rubritaleaceae	4	1	FJ425653.1	100	ND	Montastraea faveolata	star coral	2006	ND	Unpublished	NLC	377	0	0	1	377	519	895	0	697
ASV98	fish	SpVir	4394	Mollicutes	4	0	KT952868.1	97.55	intestinal tract	Zebrasoma desjardinii	Desjardins sailfin tang	2013	Saudi Arabia	27014209	NLC	368	9	0	1	368	495	862	0	632
ASV114	fish	AcTra	3880	Vibrionaceae	15	0	FJ653947.1	99.47	intestinal tract	Acanthurus nigricans	Whitecheek surgeonfish	2006	USA: Palmyra Atoll	20455942	NLC	376	2	0	1	376	475	850	0	684
ASV114	fish	AcTra	3880	Vibrionaceae	1.50E+01	0	FJ654008.1	99.47	intestinal tract	Chlorurus sordidus	daisy parrotfish	2006	USA: Palmyra Atoll	20455942	NLC	376	2	0	1	376	484	859	0	684
ASV127	generalist	AcTra	3360	Rubritaleaceae	6.00E+01	0	GU451391.1	96.82	macroalgal surface	ND		ND	ND	21078035	NLC	377	12	0	1	377	383	759	8.00E-177	630
ASV128	generalist	AcTra	3340	Rubritaleaceae	171	0	FJ930872.1	97.08	mucus	Porites compressa	finger coral	ND	USA: West Maui	Unpublished	NLC	377	11	0	1	377	467	843	1.72E-178	636
ASV151	generalist	AcTra	2749	Flavobacteriaceae	185	4	KC668971.1	100	ND	Stylophora pistillata	coral	ND	Red Sea	23709513	NLC	373	0	0	1	373	523	895	0	689
ASV159	fish	AcTra	2614	Bacteroidales	118	0	KT952728.1	99.46	intestinal tract	Acanthurus sohal	Sohal surgeonfish	2013	Saudi Arabia	27014209	NLC	373	2	0	1	373	516	888	0	678
ASV165	generalist	SpVir	2490	Pirellulaceae	2.85E+02	2	FJ652514.1	100	ND	Mycale laxissima	sponge	2005	USA: Florida	19617876	NLC	377	0	0	1	377	477	853	0	697
ASV174	fish	AcTra	2368	Lachnospiraceae	0.00E+00	0	AB054173.1	94.68	sponge	Halichondria okadai	demosponge	ND	ND	Unpublished	2	376	18	2	1	375	483	857	2.29E-162	582
ASV174	fish	AcTra	2368	Lachnospiraceae	0.00E+00	0	GQ359998.1	94.68	intestinal tract	Pelteobagrus fulvidraco	yellowhead catfish	ND	China: Niushan Lake	ND	2	376	18	2	1	375	504	878	2.29E-162	582
ASV174	fish	AcTra	2368	Lachnospiraceae	0.00E+00	0	KC669122.1	94.68	ND	Stylophora pistillata	coral	ND	ND	23709513	2	376	18	2	1	375	503	877	2.29E-162	582
ASV224	generalist	AcCoe	1806	Alphaproteobacteria	2187	30	NR	NR	NR	NR	NR	NR	NR	NR	NLC	NR	NR	NR	NR	NR	NR	NR	NR	NR
ASV226	fish	SpVir	1783	Bacteroidales	4	0	HG971013.1	93.33	intestinal tract	Siganus canaliculatus	White-spotted spinefoot	ND	ND	Unpublished	NLC	375	20	5	1	373	528	899	2.33E-152	549
ASV234	fish	AcTra	1726	Ruminococcaceae	2.30E+01	0	KT952869.1	98.15	intestinal tract	Zebrasoma xanthurum	yellowtail tang	2013	Saudi Arabia	27014209	NLC	378	6	1	1	377	506	883	0	658
ASV250	animal	AcTra	1627	Peptostreptococcaceae	8171	0	JX457189.1	99.47	intestinal tract	Periplaneta americana	american cockroach	ND	ND	Unpublished	NLC	374	2	0	1	374	488	861	0	680
ASV268	fish	ScTae	1310	Lachnospiraceae	64	0	EU764889.1	95.49	fecal sample	Homo sapiens	human	2005	ND	19018661	NLC	377	16	1	1	377	497	872	6.33E-168	601
ASV284	generalist	SpVir	1392	Alphaproteobacteria	75	0	HM630171.1	99.47	intestinal tract	Naso tonganus	bulbnose unicornfish	ND	ND	Unpublished	6	375	2	0	1	375	447	821	0	682
ASV298	fish	ScTae	1195	Vibrionaceae	27	0	KU243216.1	98.94	surface mucus	scleractinian coral	stony coral	2011	Curacao	26788724	NLC	376	4	0	1	376	433	808	0	673
ASV323	generalist	AcTra	1211	Alphaproteobacteria	95	2	GU118005.1	100	ND	Acropora cervicornis	Staghorn coral	2008	ND	20221265	NLC	376	0	0	1	376	458	833	0	695
ASV359	generalist	AcTra	1083	Rubritaleaceae	189	0	HQ393416.1	97.61	intestinal tract	Haliotis diversicolor	coloured abalone	ND	ND	Unpublished	NLC	377	9	0	1	377	499	875	0	647
ASV374	generalist	AcTra	1034	Flavobacteriaceae	232	4	KC878383.1	100	coral reef water	ND		ND	Gulf of Mannar	25938436	NLC	373	0	0	1	373	488	860	0	689
ASV395	generalist	SpVir	961	Alphaproteobacteria	107	0	KU578573.1	100	ocean water			ND	Gulf of Mexico	Unpublished	NR	375	0	0	1	375	481	855	0	693
ASV398	generalist	AcCoe	921	Alphaproteobacteria	2460	7	NR	NR	NR	NR	NR	NR	NR	NR	NR	NR	NR	NR	NR	NR	NR	NR	NR	NR
ASV450	generalist	SpVir	826	Pirellulaceae	71	0	FJ203509.1	99.47	healthy tissue	Montastraea faveolata	star coral	2006	ND	19129866	NLC	377	1	1	1	377	501	876	0	684
