# Supplementary material for: Intestinal microbes: an axis of functional diversity among large marine consumers
Source: Proc Biol Sci. 2020 Apr 1;287(1924):20192367. doi: 10.1098/rspb.2019.2367 (PMC7209056; doi:10.1098/rspb.2019.2367)
Supplement: Table S7 [file rspb20192367supp7.txt]

Accession_number	tree code	nat-host	isolation-source	country	Sullam_lifestyle
AATQ01000014.95938.97381	AATQ14	ND	ND	ND
AB054173.1	AB173	Halichondria okadai	tissue	ND
AB192010.1	AB010	Microcerotermes sp. 2	gut	Thailand: Pathum Thani
AB234447.1	AB447	Macrotermes gilvus	gut	Thailand: Pathum Thani
AB288920.1	AB920	Odontotermes formosanus	GI tract	ND
AB297805.1	AB805	ND	type strain	ND
AB377123.1	AB123	Ascidiace	tissue	Japan: Iriomote Island
AB543682.1	AB682	embiotocid	eye	Japan:Iwate
AB557547.1	AB547	ND	seawater	Japan
AB610575.1	AB610575	ND	silage	ND
AB703793.1	AB793	ND	seawater	Mariana Trench
AB727348.1	AB348	Mus	feces	Japan:Tokyo
AB806477.1	AB477	ND	marine sediment	Japan:Shimokita Penninsula offshore
AE000657.1192069.1193655	Aquifex aeolicus VF5	ND	ND	ND
AE000657.571199.572785	Aquifex aeolicus VF5	ND	ND	ND
AF129861.1	AF861	ND	anaerobic reactor	ND
AJ309733.1	Aquifex aeolicus	ND	ND	Italy
AJ320223.1	Aquifex sp. Gri14L3B	ND	ND	Iceland: Grimsey
AJ576387.1	AJ387	Pachnoda ephippiata	GI tract	Germany
AJ576422.1	AJ422	Pachnoda ephippiata	GI tract	Germany
AM162572.1	AM572	cuttlefish	egg capsule	France:Luc-sur-mer
AM183058.1	AM183058	ND	compost	China
AM709743.1	AM743	Sepia officinalis	renal appendages	France:Banyuls
AMCI01001173.35.1542	AMCI73	Lynx pardinus	feces	ND
AY372916.1	AY916	Rhabdastrella globostellata	tissue	ND
AY590186.1	AY186	Kyphosus sydneyanus	GI tract	ND
AY844965.1	AY965	Naso lituratus	GI tract	USA: Hawaii Hilo
AY844971.1	AY971	Naso lituratus	GI tract	USA: Hawaii Hilo
AY844986.1	AY986	Naso lituratus	GI tract	USA: Hawaii Hilo
AY844991.1	AY991	Naso lituratus	GI tract	USA: Hawaii Hilo
BDDF01000020.2140513.2141943	BDDF20	Cladosiphon okamuranus	seawater	ND
CP013476.575138.576663	CP476	Mus musculus	ND	ND
CU926081.1	CU081	ND	anaerobic reactor	France:Evry
DQ178660.1	DQ660	ND	type strain	ND
DQ256664.1	DQ664	ND	marine sediment	Australia: Great Barrier Reef
DQ289899.1	DQ899	ND	marine sediment	South Atlantic Bight
DQ340184.1	DQ184	Gillichthys mirabilis	gut	USA: California	3
DQ777960.1	DQ960	Rattus	feces	ND
DQ795138.1	DQ138	Homo sapiens	feces	ND
DQ801682.1	DQ682	Homo sapiens	feces	ND
DQ815857.1	DQ857	Mus musculus	cecum	ND
DQ815907.1	DQ907	Mus musculus	cecum	ND
DQ824449.1	DQ449	Homo sapiens	feces	ND
EF123537.1	EF537	Siderastrea siderea	black band diseased	Bahamas: Lee Stocking Island
EF406660.1	EF660	Mus	colon	ND
EU071514.1	EU514	ND	clean room	ND
EU104043.1	EU043	ND	activated sludge	New Zealand
EU369140.1	EU140	ND	oyster shell	ND
EU460645.1	EU645	Ursus maritimus	feces	USA: Saint Louis Zoological Park
EU460680.1	EU680	Ursus maritimus	feces	USA: Saint Louis Zoological Park
EU462031.1	EU031	Ateles geoffroyi	feces	USA: Saint Louis Zoological Park
EU469054.1	EU054	Gazella spekei	feces	USA: Saint Louis Zoological Park
EU473166.1	EU166	Ailuropoda melanoleuca	feces	USA: Zoological Society of San Diego
EU473265.1	EU265	Ailuropoda melanoleuca	feces	USA: Zoological Society of San Diego
EU475040.1	EU040	Sus cebifrons	feces	USA: Zoological Society of San Diego
EU491604.1	EU604	ND	seafloor lavas	East Pacific Rise
EU509846.1	EU846	Mus musculus	cecum	ND
EU510401.1	EU401	Mus musculus	cecum	ND
EU511566.1	EU566	Mus musculus	cecum	ND
EU772338.1	EU338	Ovis ammon	feces	Mongolia
EU772672.1	EU672	Speothos venaticus	feces	USA: Saint Louis Zoological Park
EU772848.1	EU848	Speothos venaticus	feces	USA: Saint Louis Zoological Park
EU773901.1	EU901	Acinonyx jubatus	feces	USA: Saint Louis Zoological Park
EU774407.1	EU407	Colobus guereza	feces	USA: Saint Louis Zoological Park
EU775244.1	EU244	Giraffa camelopardalis	feces	USA: Saint Louis Zoological Park
EU885010.1	EU010	Pomacanthus sexstriatus	GI tract	ND	1
EU885021.1	EU021	Pomacanthus sexstriatus	GI tract	ND
EU885032.1	EU032	Pomacanthus sexstriatus	GI tract	ND
EU885033.1	EU033	Pomacanthus sexstriatus	GI tract	ND	5
EU885053.1	EU053	Pomacanthus sexstriatus	GI tract	ND	12
EU885106.1	EU106	Pomacanthus sexstriatus	GI tract	ND
EU885107.1	EU107	Pomacanthus sexstriatus	GI tract	ND	1
EU885108.1	EU108	Pomacanthus sexstriatus	GI tract	ND	1
EU885109.1	EU109	Pomacanthus sexstriatus	GI tract	ND
EU885112.1	EU112	Pomacanthus sexstriatus	GI tract	ND	1
FJ202655.1	FJ655	Montastraea faveolata	tissue	ND
FJ202741.1	FJ741	Montastraea faveolata	tissue	ND
FJ203005.1	FJ005	Montastraea faveolata	tissue	ND
FJ203189.1	FJ189	Montastraea faveolata	tissue-diseased	ND
FJ203272.1	FJ272	Montastraea faveolata	tissue-diseased	ND
FJ203294.1	FJ294	Montastraea faveolata	tissue-diseased	ND
FJ203299.1	FJ299	Montastraea faveolata	tissue-diseased	ND
FJ203300.1	FJ300	Montastraea faveolata	tissue-diseased	ND
FJ203446.1	FJ446	Montastraea faveolata	tissue-diseased	ND
FJ203454.1	FJ454	Montastraea faveolata	tissue-diseased	ND
FJ203509.1	FJ509	Montastraea faveolata	tissue-diseased	ND
FJ366787.1	FJ787	Homo sapiens	feces	ND
FJ425626.1	FJ626	Montastrea faveolata	tissue	ND
FJ425653.1	FJ653	Montastrea faveolata	tissue	ND
FJ534949.1	FJ949	ND	anaerobic reactor	ND
FJ644602.1	FJ602	Ostreopsis ovata	clonal culture	ND
FJ652513.1	FJ513	Mycale laxissima	tissue-healthy	USA: Key Largo Florida
FJ652514.1	FJ514	Mycale laxissima	tissue-healthy	USA: Key Largo Florida
FJ653947.1	FJ947	Acanthurus nigricans	GI tract	USA: Palmyra Atoll
FJ653966.1	FJ966	Acanthurus nigricans	GI tract	USA: Palmyra Atoll
FJ653974.1	FJ974	Acanthurus nigricans	GI tract	USA: Palmyra Atoll	13
FJ653978.1	FJ978	Chlorurus sordidus	GI tract	USA: Palmyra Atoll
FJ653998.1	FJ998	Chlorurus sordidus	GI tract	USA: Palmyra Atoll	3
FJ654008.1	FJ008	Chlorurus sordidus	GI tract	USA: Palmyra Atoll
FJ800164.1	FJ164	ND	marine sediment	Barents Sea
FJ880353.1	FJ353	Rattus	feces	ND
FJ881096.1	FJ096	Rattus	feces	ND
FJ930872.1	FJ872	Porites compressa	tissue	USA: West Maui
FJTZ01000006.387.1869	FJTZ06	ND	ND	ND
FJTZ01000010.121179.122661	FJTZ10	ND	ND	ND
FJTZ01000012.200280.201763	FJTZ12	ND	ND	ND
FM897205.1	FM205	Thymallus arcticus baikalensis	GI tract	Russia:Angara River
FR669205.1	FR205	ND	biocathode	ND
FR691502.1	FR502	ND	river sediment	Mahananda river
FR691503.1	FR503	ND	river sediment	Mahananda river
FR851626.1	FR626	ND	marine sediment	ND
GQ274281.1	GQ281	ND	marine biofouling	ND
GQ359979.1	GQ979	Pelteobagrus fulvidraco	GI tract	China: Niushan Lake	2
GQ359998.1	GQ998	Pelteobagrus fulvidraco	GI tract	China: Niushan Lake	2
GQ449214.1	GQ214	Bos taurus	feces	ND
GU118005.1	GU005	Acropora cervicornis	tissue	ND
GU118013.1	GU013	Acropora palmata	tissue	ND
GU118130.1	GU130	Acropora palmata	tissue	ND
GU118137.1	GU137	Acropora palmata	tissue	ND
GU118150.1	GU150	Diploria strigosa	tissue	ND
GU118986.1	GU986	Porites astreoides	tissue	ND
GU451370.1	GU370	macroalgae	tissue	ND
GU451385.1	GU385	macroalgae	tissue	ND
GU451391.1	GU391	macroalgae	tissue	ND
GU455040.1	GU040	ND	anaerobic reactor	ND
GU811876.1	GU876	Mus musculus	cecum	ND
HG970996.1	HG996	Siganus canaliculatus	GI tract	ND
HG971001.1	HG001	Siganus canaliculatus	GI tract	ND
HG971006.1	HG006	Siganus canaliculatus	GI tract	ND
HG971013.1	HG013	Siganus canaliculatus	GI tract	ND
HM123883.1	HM883	Homo sapiens	feces	ND
HM124040.1	HM040	Homo sapiens	feces	ND
HM124084.1	HM084	Homo sapiens	feces	ND
HM124137.1	HM137	Homo sapiens	feces	ND
HM171168.1	HM168	ND	biocathode	Spain: Galicia
HM598218.1	HM218	ND	marine sediment	China: China Sea
HM630156.1	HM156	Naso tonganus	GI tract	ND	2
HM630158.1	HM158	Naso tonganus	GI tract	ND	9
HM630160.1	HM160	Naso tonganus	GI tract	ND	2
HM630171.1	HM171	Naso tonganus	GI tract	ND	6
HM630182.1	HM182	Naso tonganus	GI tract	ND	1
HM630195.1	HM195	Naso tonganus	GI tract	ND	1
HM630206.1	HM206	Naso tonganus	GI tract	ND	13
HM630213.1	HM213	Naso tonganus	GI tract	ND
HM630215.1	HM215	Naso tonganus	GI tract	ND	3
HM630220.1	HM220	Naso tonganus	GI tract	ND	13
HM630227.1	HM227	Naso tonganus	GI tract	ND	1
HM630230.1	HM230	Naso tonganus	GI tract	ND	2
HM630231.1	HM231	Naso tonganus	GI tract	ND	3
HM630232.1	HM232	Naso tonganus	GI tract	ND	1
HM630233.1	HM233	Naso tonganus	GI tract	ND	1
HM630239.1	HM239	Naso tonganus	GI tract	ND	6
HM630250.1	HM250	Naso tonganus	GI tract	ND	1
HM630257.1	HM257	Naso tonganus	GI tract	ND	1
HM778382.1	HM382	Danio rerio	GI tract	ND
HM778651.1	HM651	Danio rerio	GI tract	ND
HM799062.1	HM062	ND	seawater	Puerto Rico Trench
HQ153914.1	HQ914	ND	hydrothermal mat	South Tonga Arc
HQ153980.1	HQ980	ND	hydrothermal mat	South Tonga Arc
HQ241795.1	HQ795	Tsitsikamma favus	ND	South Africa: Algoa Bay
HQ393416.1	HQ416	Haliotis diversicolor	GI tract	ND
HQ393418.1	HQ418	Haliotis diversicolor	GI tract	ND
HQ757070.1	HQ070	Homo sapiens	feces	ND
HQ772543.1	HQ543	Homo sapiens	feces	ND
HQ772689.1	HQ689	Homo sapiens	feces	ND
HQ772769.1	HQ769	Homo sapiens	feces	ND
HQ791302.1	HQ302	Homo sapiens	feces	ND
HQ808819.1	HQ819	Homo sapiens	feces	ND
HQ808871.1	HQ871	Homo sapiens	feces	ND
HQ808992.1	HQ992	Homo sapiens	feces	ND
HQ908678.1	HQ678	sponge	tissue	ND
HQ908733.1	HQ733	sponge	tissue	ND
JF177356.1	JF356	Homo sapiens	skin	ND
JF272106.1	JF106	ND	biofilms	ND
JF272115.1	JF115	ND	biofilms	ND
JF272172.1	JF172	ND	biofilms	ND
JF344691.1	JF691	ND	marine sediment	Spain: Cies Islands-Galicia
JF411448.1	JF448	coral	tissue	Hong Kong: Hoi Ha Wan Marine Park
JF443759.1	JF759	ND	marine sediment	Australia: Queensland
JF443761.1	JF761	ND	marine sediment	Australia: Queensland
JHXW01000023.46.1540	JHXW23	ND	ND	ND
JN032784.1	JN784	Ctenopharyngodon idellus	GI tract	ND
JN032787.1	JN787	Ctenopharyngodon idellus	GI tract	ND
JN032800.1	JN800	Ctenopharyngodon idellus	GI tract	ND
JN113067.1	JN067	Astrosclera willeyana	tissue	ND
JN399399.1	JN399	Penaeus monodon	GI tract	ND
JN432961.1	JN961	ND	hypersaline mat	Mexico
JN441169.1	JN169	ND	hypersaline mat	Mexico
JN447174.1	JN174	ND	hypersaline mat	Mexico
JN559471.1	JN471	Cuon alpinus	feces	China
JN559710.1	JN710	Cuon alpinus	feces	China
JN825611.1	JN611	ND	alkaline lake	Mexico: Alchichica alkaline lake
JQ072780.1	JQ780	ND	brewery wastewater	USA
JQ200565.1	JQ565	Tursiops truncatus	rectum	ND
JQ200566.1	JQ566	Tursiops truncatus	rectum	ND
JQ200653.1	JQ653	Tursiops truncatus	rectum	ND
JQ200711.1	JQ711	Tursiops truncatus	rectum	ND
JQ200785.1	JQ785	Tursiops truncatus	rectum	ND
JQ200826.1	JQ826	Tursiops truncatus	rectum	ND
JQ200858.1	JQ858	Tursiops truncatus	rectum	ND
JQ208004.1	JQ004	Zalophus californianus	rectum	ND
JQ208151.1	JQ151	Zalophus californianus	rectum	ND
JQ347302.1	JQ302	Acropora pruinosa	tissue	China: Da Ya Bay
JQ347325.1	JQ325	Acropora pruinosa	tissue	China: Da Ya Bay
JQ515077.1	JQ077	ND	seawater	ND
JQ515727.1	JQ727	Montastraea faveolata	tissue-healthy	ND
JQ515728.1	JQ728	Montastraea faveolata	tissue-healthy	ND
JQ579969.1	JQ969	ND	marine sediment	Spain: Cies islands-Galicia
JX095160.1	JX160	Bos taurus	cecum	ND
JX096225.1	JX225	Bos taurus	colon	ND
JX198594.1	JX594	Rattus norvegicus	feces	ND
JX457189.1	JX189	Periplaneta americana	GI tract	ND
JX504294.1	JX294	ND	marine sediment	Bahamas: Highborne Cay
JX680717.1	JX717	Holocentrus adscensionis	ND	ND
KC294863.1	KC863	ND	seawater	ND
KC429791.1	KC791	Ircinia strobilina	tissue	USA
KC429797.1	KC797	Ircinia strobilina	tissue	USA
KC429823.1	KC823	Ircinia strobilina	tissue	USA
KC668971.1	KC971	Stylophora pistillata	tissue	ND
KC669122.1	KC122	Stylophora pistillata	tissue	ND
KC878383.1	KC383	ND	seawater	India: Gulf of Mannar
KF179788.1	KF788	Porites lutea	tissue-diseased	Mayotte
KF318247.1	KF247	Hemideina thoracica	GI tract	New Zealand
KF318299.1	KF299	Hemideina thoracica	GI tract	New Zealand
KF616724.1	KF724	ND	marine sediment	USA: Hydrate Ridge, OR
KF624160.1	KF160	ND	marine sediment	Germany: Wadden Sea
KF799106.1	KF106	Ciona intestinalis	gut	ND
KF799334.1	KF334	Ciona intestinalis	gut	ND
KF842569.1	KF569	Homo sapiens	feces	India
KF842890.1	KF890	Homo sapiens	feces	India
KJ007903.1	KJ903	ND	seawater	China
KJ007965.1	KJ965	Terpios hoshinota	tissue	China
KJ754666.1	KJ666	Alexandrium leei	clonal culture	ND
KM203459.1	KM459	ND	seawater	USA: Gulf of Mexico
KM270137.1	KM137	ND	saline lake water	Croatia
KM270153.1	KM153	ND	saline lake water	Croatia
KM270157.1	KM157	ND	saline lake water	Croatia
KM462078.1	KM078	Felis catus	oral	United Kingdom
KP638871.1	KP871	ND	seawater	East China Sea
KP639069.1	KP069	ND	seawater	East China Sea
KP726355.1	KP355	ND	seawater	ND
KR857649.1	KR649	ND	hyperesaline sediment	Orca Basin North
KT002341.1	KT341	Yangtze finless porpoise	feces	China
KT002352.1	KT352	Yangtze finless porpoise	feces	China
KT275157.1	KT157	olive flounder	GI tract	ND
KT799837.1	KT9837	ND	mariculture	ND
KT952530.1	KT530	Acanthurus sohal	GI tract	Saudi Arabia
KT952531.1	KT531	Acanthurus nigrofuscus	GI tract	Saudi Arabia
KT952532.1	KT532	Acanthurus nigrofuscus	GI tract	Saudi Arabia
KT952534.1	KT534	Acanthurus nigrofuscus	GI tract	Saudi Arabia
KT952535.1	KT535	Acanthurus nigrofuscus	GI tract	Saudi Arabia
KT952551.1	KT551	Zebrasoma xanthurum	GI tract	Saudi Arabia
KT952552.1	KT552	Zebrasoma desjardinii	GI tract	Saudi Arabia
KT952562.1	KT562	Zebrasoma desjardinii	GI tract	Saudi Arabia
KT952576.1	KT576	Naso unicornis	GI tract	Saudi Arabia
KT952578.1	KT578	Naso unicornis	GI tract	Saudi Arabia
KT952584.1	KT584	Naso elegans	GI tract	Saudi Arabia
KT952586.1	KT586	Naso elegans	GI tract	Saudi Arabia
KT952592.1	KT592	Naso elegans	GI tract	Saudi Arabia
KT952593.1	KT593	Naso elegans	GI tract	Saudi Arabia
KT952635.1	KT635	Acanthurus gahhm	GI tract	Saudi Arabia
KT952653.1	KT653	Acanthurus gahhm	GI tract	Saudi Arabia
KT952670.1	KT670	Acanthurus gahhm	GI tract	Saudi Arabia
KT952699.1	KT699	Acanthurus nigrofuscus	GI tract	Saudi Arabia
KT952714.1	KT714	Acanthurus nigrofuscus	GI tract	Saudi Arabia
KT952719.1	KT719	Acanthurus nigrofuscus	GI tract	Saudi Arabia
KT952722.1	KT722	Acanthurus nigrofuscus	GI tract	Saudi Arabia
KT952726.1	KT726	Acanthurus nigrofuscus	GI tract	Saudi Arabia
KT952728.1	KT728	Acanthurus sohal	GI tract	Saudi Arabia
KT952745.1	KT745	Acanthurus sohal	GI tract	Saudi Arabia
KT952747.1	KT747	Acanthurus sohal	GI tract	Saudi Arabia
KT952753.1	KT753	Acanthurus sohal	GI tract	Saudi Arabia
KT952789.1	KT789	Ctenochaetus striatus	GI tract	Saudi Arabia
KT952795.1	KT795	Ctenochaetus striatus	GI tract	Saudi Arabia
KT952812.1	KT812	Naso elegans	GI tract	Saudi Arabia
KT952820.1	KT820	Naso hexacanthus	GI tract	Saudi Arabia
KT952834.1	KT834	Naso hexacanthus	GI tract	Saudi Arabia
KT952837.1	KT837	Naso unicornis	GI tract	Saudi Arabia
KT952838.1	KT838	Naso unicornis	GI tract	Saudi Arabia
KT952858.1	KT858	Zebrasoma desjardinii	GI tract	Saudi Arabia
KT952862.1	KT862	Zebrasoma desjardinii	GI tract	Saudi Arabia
KT952865.1	KT865	Zebrasoma desjardinii	GI tract	Saudi Arabia
KT952867.1	KT867	Zebrasoma desjardinii	GI tract	Saudi Arabia
KT952868.1	KT868	Zebrasoma desjardinii	GI tract	Saudi Arabia
KT952869.1	KT869	Zebrasoma xanthurum	GI tract	Saudi Arabia
KT952872.1	KT872	Zebrasoma xanthurum	GI tract	Saudi Arabia
KU243216.1	KU216	scleractinian coral	surface mucus	Curacao
KU578573.1	KU573	ND	seawater	ND
KU845482.1	KU482	Mytilus coruscus	tissue	ND
KX097181.1	KX181	ND	marine sediment	ND
KX172851.1	KX851	ND	marine sediment	Gulf of Mexico sediment
KX173087.1	KX087	ND	marine sediment	Gulf of Mexico sediment
KX177296.1	KX296	ND	marine sediment	USA: Catalina Island
KX635011.1	KX011	ND	anaerobic reactor	ND
LJHC01000064.11197.12716	LJHC64	Acanthurus nigrofuscus	GI tract	ND
M83548.1	Aquifex pyrophilus	ND	ND	ND
MG996716.1	MG716	ND	marine sediment	Germany
